# Supplementary material for: Diversity and specificity of lipid patterns in basal soil food web resources
Source: PLoS One. 2019 Aug 20;14(8):e0221102. doi: 10.1371/journal.pone.0221102 (PMC6701827; doi:10.1371/journal.pone.0221102)
Supplement: S3 Table — Total lipid fatty acids (TLFA) in tissues of plants, algae and bacteria. Overall 62 bacteria, 59 algae and 48 plant samples were investigated, with the latter separated in 24 leaf and 24 root tissue samples. Fungal data used in the analyses can be found in Ruess et al. 2002 [21] and Ruess et al. 2004 [10]. (XLSX) [file pone.0221102.s004.xlsx]

## Sheet: Groups Mean and SD
S3 Table. Lipid Library.
Organismic group	Plants - Leaves		Plants - Roots		Algae		Bacteria
Source	this study		this study		this study		this study
Fatty Acid	MW	SD	MW	SD	MW	SD	MW	SD
10:0	0	0	0	0	0	0	0.259196	0.850325
10:0 3OH	0	0	0	0	0	0	0.0359025	0.142337
i11:0	0	0	0	0	0	0	0.716498	2.81411
i11:0 3OH	0	0	0	0	0	0	0.0937722	0.373946
11:0	0	0	0	0	0	0	0	0
i12:0	0	0	0	0	0	0	0.335708	1.2968
12:0	0.553736	0.663471	0.142198	0.696624	0.109387	0.136556	0.434916	0.916486
i13:0	0	0	0	0	0	0	5.7677	10.0117
a13:0	0	0	0	0	0	0	0.489171	1.55501
13:0	0	0	0	0	0	0	0.0327779	0.0975095
i14:0	0	0	0	0	0	0	1.26981	2.24321
i14:0 3OH	0	0	0	0	0	0	0.0743624	0.297045
14:0	0.844622	0.502006	0.914939	0.978983	1.49345	1.41005	2.25938	2.72778
14:0 2OH	0	0	0	0	0	0	0.0499331	0.27574
14:1ω5	0	0	0	0	0	0	0.501226	1.08394
14:1ω7	0	0	0	0	0	0	0.0439203	0.218739
14:1ω9	0	0	0	0	0	0	0.0448546	0.244111
i15:0	0	0	0.346419	0.639818	0.0197373	0.0533878	14.7163	14.8029
a15:0	0	0	0.599849	0.924218	0.0251817	0.0742325	25.4228	28.03
15:0	0	0	1.14787	1.10396	0.164629	0.135251	0.785054	2.00654
i15:1	0	0	0	0	0	0	0.0971841	0.374754
a15:1	0	0	0	0	0	0	2.37794	4.78599
15:1ω6	0	0	0	0	0	0	0.142617	0.531642
15:1ω10	0	0	0	0	0.14752	0.44773	0	0
i16:0	0	0	0	0	0	0	6.35592	11.6859
a16:0	0	0	0	0	0	0	0.0728869	0.280449
16:0	16.9061	3.16631	26.8877	3.95744	12.7837	3.66813	7.88882	7.56804
16:0 10met	0	0	0	0	0	0	0.0206358	0.0974784
16:1ω5	0	0	0	0	0	0	0.757546	2.36353
16:1ω7	0.656993	0.765813	1.62891	1.41562	0.916995	0.624225	16.3288	18.6213
16:1ω9	0.187958	0.509471	0	0	0	0	0	0
16:1ω11	0	0	0	0	0	0	0.711467	1.8877
16:2ω6	0.114815	0.311599	0	0	3.28409	1.88007	0	0
16:3ω3	3.67928	5.88816	0	0	16.9768	7.34361	0	0
i17:0	0	0	0.0678004	0.264311	0	0	0.92069	0.779071
a17:0	0.0574767	0.281577	0	0	0	0	5.60173	7.91299
17:0	0	0	0	0	0	0	0.258265	0.49574
cy17:0	0	0	0	0	0	0	0.0721098	0.326488
17:0 10met	0	0	0	0	0	0	0.0183511	0.0917546
i17:1	0	0	0	0	0	0	0.00423175	0.0333208
a17:1	0	0	0	0	0	0	0.729163	1.71703
17:1ω8	0	0	0	0	0	0	0	0
17:1ω9	0	0	0	0	0	0	0	0
18:0	1.04864	0.396801	2.8989	2.59882	0.501654	0.678097	0.304708	0.737938
18:0 10met	0	0	0	0	0	0	0.172109	0.963174
18:1ω5	0	0	0	0	0	0	0	0
18:1ω7	0	0	0	0	0	0	0.110843	0.311623
18:1ω9	0.587058	0.491763	3.14011	1.92949	9.96845	10.3459	3.72068	10.3791
18:2ω6	12.6503	3.88178	38.8434	13.7657	18.7017	9.12	0	0
18:3ω3	62.7131	9.24383	20.5341	13.0313	29.436	8.93802	0	0
18:3ω6	0	0	0	0	0.954707	1.13463	0	0
18:4ω3	0	0	0	0	1.72495	2.9415	0	0
cy19:0	0	0	0	0	0	0	0	0
19:1ω6	0	0	0	0	0	0	0	0
20:0	0	0	1.56746	0.874699	0	0	0	0
20:2ω6	0	0	0	0	0.0911027	0.176924	0	0
20:3ω6	0	0	0	0	0.249022	0.467165	0	0
20:4ω3	0	0	0	0	0.479865	1.01179	0	0
20:4ω6	0	0	0	0	1.12364	1.15151	0	0
20:5ω3	0	0	0	0	0.83396	0.940477	0	0
22:0	0	0	1.28024	0.752237	0.0134424	0.040828	0	0
Total lipid fatty acids (TLFA) in tissues of plants, algae and bacteria. Overall 62 bacteria, 59 algae and 48 plant samples were investigated, with the latter separated in 24 leaf and 24 root tissue samples. Fungal data used in the analyses can be found in Rueß et al. 2002 [21] and Rueß et al. 2004 [10].
